# Supplementary material for: Rapid evolution of post-zygotic reproductive isolation is widespread in Arctic plant lineages
Source: Ann Bot. 2021 Oct 13;129(2):171–84. doi: 10.1093/aob/mcab128 (PMC8796670; doi:10.1093/aob/mcab128)
Supplement: mcab128_suppl_Supplementary_Table_S2 [file mcab128_suppl_supplementary_table_s2.xlsx]

## Sheet: Sheet1
Table S2. Sampling data for populations used in crossing experiments and molecular analyses. Population ID includes collector and year (LG09 = Lovisa Gustafsson 2009), main geographic region (S = Svalbard, N = mainland Norway, A = Alaska/Yukon), followed by population number (except for the populations of R. pygmaeus collected by Schönswetter et al. 2006). Accession number is the unique ID numbe…
Species, Pop. ID		Geographic origin		Corema accession no.			Coordinates			Altitude (m)		No. of ind. used in
				From	To		Lat.	Long.				Crossing exp.	Molecular analysis
Cardamine bellidifolia L.
LG09-S-01		Norway, Svalbard, Spitsbergen: Nybyen		45729	45746		N78° 12' 2.58"	E15° 35' 26.4"		137		6	-
LG09-S-27		Norway, Svalbard, Spitsbergen: Todalen		46179	46199		N78° 11' 3.9"	E15° 51' 27.9"		48		7	2
LG09-S-32		Norway, Svalbard, Spitsbergen, Longyearbyen: Sarkofagen		46256	46270		N78° 9' 59.9"	E15° 32' 0.1"		513		5	1
LG09-A-42		U.S.A., Alaska, Seward Peninsula: Nome		46418	46428		N65° 2' 53.64"	W164° 48' 45.96"		237		4	1
LG09-A-63		U.S.A., Alaska, Brooks Range: Near Atigun Pass		48946	48963		N68° 13' 45.48"	W149° 24' 43.68"		954		9	2
				54904	-
LG09-A-68		U.S.A., Alaska, Brooks Range: Atigun Pass		48986	48999		N68° 8' 10.44"	W149° 28' 37.56"		1447		6	2
				54905	-
LG09-A-83		U.S.A., Alaska, Denali Highway: Near Downwind Lake		49386	49401		N63° 4' 23.1"	W146° 13' 42.3"		1194		6	-
				49412	-
				53163	-
LG09-A-104		U.S.A., Alaska, Denali Highway: Near Clearwater Airport		49567	49572		N63° 2' 48.84"	W147° 9' 46.08"		1170		4	2
LG09-A-109		Canada, Yukon Territory, Tombstone Territorial Park: Goldensides Trail		49643	49658		N64° 31' 43.74"	W138° 11' 57.42"		1552		10	2
LG09-N-130		Norway, Oppland, Lom, Bøverdalen: Near Juvasshytta		25850	25861		N61° 40' 31.2"	E8° 22' 0.2"		1520		7	2
				25901	-
Cochlearia groenlandica L.
LG09-S-04		Norway, Svalbard, Spitsbergen: Nybyen		45779	45794		N78° 12' 20.7"	E15° 35' 53.4"		79		7	-
LG09-S-24		Norway, Svalbard, Spitsbergen: Bjørndalen		46134	46146		N78° 13' 25.4"	E15° 19' 42.9"		31		3	-
LG09-S-34		Norway, Svalbard, Spitsbergen: Blomsterdalen		46282	46297		N78° 14' 16.4"	E15° 30' 43.0"		41		7	-
LG09-A-48		U.S.A., Alaska, Seward Peninsula: Nome		46447	46460		N64° 29' 4.48"	W165° 25' 49.9"		2		8	-
LG09-A-51		U.S.A., Alaska, Seward Peninsula: Wooly Lagoon		46480	46497		N64° 51' 18.7"	W166° 24' 6.7"		42		10	-
				56044	-
LG09-A-54		U.S.A., Alaska, Seward Peninsula: Teller		48670	48684		N65° 15' 52"	W166° 21' 57.1"		6		8	-
				56045	-
Saxifraga hyperborea R.Br.
LG09-S-23		Norway, Svalbard, Spitsbergen: Bjørndalen		46119	46133		N78° 13' 25.4"	E15° 19' 42.9"		31		7	-
LG09-S-33		Norway, Svalbard, Spitsbergen: Blomsterdalen		46271	46281		N78° 14' 16.4"	E15° 30' 43"		41		7	-
LG09-A-66		U.S.A., Alaska, Brooks Range: Atigun Pass		49144	49152		N68° 8' 10.44"	W149° 28' 37.56"		1447		8	-
LG09-A-103		U.S.A., Alaska, Denali Highway: Near Clearwater Airport		49557	49566		N63° 2' 48.84"	W147° 9' 46.08"		1170		9	-
LG09-A-113		Canada, Yukon Territory, Tombstone Territorial Park: Near Tombstone Range Viewpoint		49697	49707		N64° 2' 39.6"	W138° 13' 57.36"		1225		10	-
Ranunculus pygmaeus Wahlenb.
LG09-S-08		Norway, Svalbard, Spitsbergen, Longyearbyen: Huset		45843	-		N78° 12' 29"	E15° 35' 30.5"		72		6	1
				45846	-
				45848	-
				45850	-
				45852	45857
				45861	45875
				45877	45878
				53162	-
LG09-S-16		Norway, Svalbard, Spitsbergen: Endalen		45991	46006		N78° 11' 41"	E15° 47' 32.9"		28		2	1
LG09-S-21		Norway, Svalbard, Spitsbergen: Bjørndalen		46072	46102		N78° 13' 25.4"	E15° 19' 42.9"		31		-	6
LG09-A-47		U.S.A., Alaska, Seward Peninsula: Nome		46429	46446		N64° 27' 22.2"	W165° 5' 46.3"		2		7	9
LG09-A-102		U.S.A., Alaska, Denali Highway: Near Clearwater Airport		49537	49546		N63° 2' 48.84"	W147° 9' 46.08"		1170		6	7
LG09-A-119		Canada, Yukon Territory, Tombstone Territorial Park: Near Tombstone Range Viewpoint		49719	49728		N64° 2' 39.6"	W138° 13' 57.36"		1225		3	5
LG09-N-135		Norway, Oppland, Lom, Bøverdalen: Along road to Juvasshytta		25934	25949		N61° 41' 51.5"	E8° 23' 36.9"		1481		3	5
From Schönswetter et al.(2006):
A256		Italy, Südtirol, Pferderel Tal		16044	16053		N46° 45' 34"	E11° 1' 50"		2420		-	2
A542		Austria Osttirol, Hochegg		16087	16096		N46° 51' 45"	E12° 30' 24"		2550		-	5
AK_4496		Russia, Polar Urals, Slantzevaga mountain		16147	16157		N°66 55' 19''	E65° 47' 45"		400		-	4
AK_4602		Greenland, Ilulissat		16158	16167		N°70 37' 0''	W51° 57' 29"		50		-	5
RP_4_14		Russia, Taymyr, Ary-Mas		16257	16266		N°72 26' 9''	E101° 51' 17"		100		-	5
RP_4_35		Norway, Troms, Lávkaslubu		16277	16286		N°69 14' 0''	E20° 26' 0"		1032		-	5
RP_4_45b		Russia, Polar Urals, Chernaya Mountains		16296	16300		N°66 50' 16''	E65° 27' 10"		350		-	5
RP_4_68		Slovakia, Okres Poprad, Mlynicka Dolina		53680	53687		N°49 10' 01''	E20° 01' 48"		2300		-	5
RP_4_75		Canada, Brithish Columbia, High Tuya Lake		16301	16302		N°59 14' 54''	W130° 31' 18"		1524		-	2
RP_4_81		Greenland, Cape Dalton		53670	53679		N°69 28' 45''	W24° 06' 0"		-		-	5
SUP03_215		Norway, Hordaland		16303	16307		N°60 35' 43.2''	W07° 33' 0.7"		-		-	5
SUP03_381		Canada, Brithish Columbia, Richardson Mountains, Wright Pass		16313	16317		N°67 03' 0''	W136° 15' 0"		-		-	5
SUP04_032		Russia, Taymyr, Lake Taymyr		16360	16369		N°74 27' 0''	W99° 44' 0"		-		-	5
SUP_3080		Norway, Svalbard, Spitsbergen: Wedel Jarlsberg Land		16380	16384		N°77 38.5	W15° 32' 0.5"		-		-	5
Silene uralensis (Rupr.) Bocquet
LG09-S-36		Norway, Svalbard, Spitsbergen: Bolterdalen		46306	46321		N78° 9' 56.4"	E15° 57' 27.6"		13		1	-
LG09-A-79		U.S.A., Alaska, Brooks Range: Near Galbraith Lake Campground		49363	-		N68° 27' 6.54"	W149° 28' 37.56"		853		1	-
Silene acaulis (L.) Jacq.
LG09-S-06		Norway, Svalbard, Spitsbergen: Longyearbyen		45811	45826		N78° 13' 2.6"	E15° 36' 39.6"		53		1	-
LG09-S-11		Norway, Svalbard, Spitsbergen: Endalen		45911	45926		N78° 11' 10.9"	E15° 46' 10.2"		52		5	-
LG09-S-26		Norway, Svalbard, Spitsbergen: Bjørndalen		46163	46178		N78° 14' 55.5"	E15° 29' 1.1"		7		5	-
LG09-A-71		U.S.A., Alaska, Brooks Range: Atigun Pass		49200	49226		N68° 7' 41.34"	W149° 28' 47.94"		1383		2	-
LG09-A-98		U.S.A., Alaska, Denali Highway: Near Clearwater Airport		49509	49524		N63° 2' 39.18"	W147° 7' 59.16"		1576		3	-
LG09-A-116		Canada, Yukon Territory, Tombstone Territorial Park: Angelcomb Peak		49752	49762		N64° 34' 49.68"	W138° 14' 29.4"		1496		2	-
LG09-N-132		Norway, Oppland, Lom, Bøverdalen: Along road to Juvasshytta		25874	25883		N61° 41' 56.5"	E8° 23' 18.1"		1520		4	-
				25903	25908
