# Supplementary material for: Rapid evolution of post-zygotic reproductive isolation is widespread in Arctic plant lineages
Source: Ann Bot. 2021 Oct 13;129(2):171–84. doi: 10.1093/aob/mcab128 (PMC8796670; doi:10.1093/aob/mcab128)
Supplement: mcab128_suppl_Supplementary_Table_S3 [file mcab128_suppl_supplementary_table_s3.xlsx]

## Sheet: Sheet1
Table S3. Phenotype data of experimental crosses. Fertility of F1 hybrids was estimated as % fully stainable pollen grains (out of ca 200) and as % seeds developed after spontaneous selfing (% fully developed seeds of total number of ovules); for Silene acaulis see Materials and Methods). Parental ID includes collector and year (LG09 = Lovisa Gustafsson 2009), main geographic region (S = Svalbard…
Parental plants				Seed set after cross					F1 pollen fertility					F1 seed set								Distance (km)
Maternal plant ID		Paternal plant ID		No. of fruits	Total no. of seeds	No. of ovules per fruit	Seed set (%)		Ind. F1 hybrid (%)		F1 family (%)			No. of fruits	Total no. of seeds	Total no. of ovules	Ind. F1 hybrid (%)		F1 family (%)
											Mean ± SD	Range							Mean ± SD	Range
Cardamine bellidifolia L.
Within-population crosses
LG09-A-63-03	×	LG09-A-63-05		3	9	11	27.2727		73		-	-		5	60	63	95		-	-		0
LG09-A-63-04	×	LG09-A-63-19 *		3	6	11	18.1818		96		95.0 ± 1.6	94-96		5	63	66	95		91.7 ± 3.4	89-95		0
									94					5	70	77	91
									-					5	55	62	89
LG09-A-63-19	×	LG09-A-63-04 *		4	6	11	13.6364		90		84.5 ± 5.8	78-90		5	56	69	81		78.5 ± 19.1	46-97		0
									78					5	56	67	84
									78					4	38	45	84
									87					5	30	65	46
									88					5	63	65	97
LG09-A-68-03	×	LG09-A-68-10		5	57	11	103.636		99		99.0 ± 0.0	99-99		5	57	59	97		96.0 ± 1.4	94-97		0
									99					5	61	65	94
									99					5	64	66	97
									99					5	62	64	97
									99					5	61	64	95
LG09-A-68-07	×	LG09-A-68-08		-	-	-	-		87		81.7 ± 6.8	74-87		5	38	63	60		65.0 ± 7.0	60-73		0
									74					5	38	61	62
									84					5	37	51	73
LG09-A-83-01	×	LG09-A-83-09		4	19	11	43.1818		57		-	-		5	53	68	78		-	-		0
LG09-A-109-04	×	LG09-A-109-07 *		3	22	11	66.6667		72		81.4 ± 6.9	72-87		5	53	60	88		89.4 ± 3.6	85-95		0
									86					5	51	57	89
									86					5	54	60	90
									87					5	53	62	85
									76					5	56	59	95
LG09-A-109-07	×	LG09-A-109-04 *		4	34	11	77.2727		85		81.8 ± 4.0	77-85		5	55	68	81		86.4 ± 4.6	81-91		0
									78					5	55	67	82
									85					4	48	54	89
									77					5	59	65	91
									84					5	49	55	89
LG09-A-109-05	×	LG09-A-109-08 *		3	17	11	51.5152		73		73.7 ± 24.4	73-74		5	67	75	89		87.3 ± 4.7	82-91		0
									74					5	60	66	91
									74					5	60	73	82
LG09-A-109-08	×	LG09-A-109-05 *		4	43	11	97.7273		82		69.6 ± 8.4	60-82		5	57	73	78		82.4 ± 4.6	77-87		0
									64					5	53	69	77
									60					5	54	64	84
									71					5	61	70	87
									71					5	59	69	86
LG09-A-109-10	×	LG09-A-109-02		3	18	11	54.5455		82		65.8 ± 13.3	52-82		5	46	51	90		87.2 ± 7.0	75-93		0
									57					5	46	61	75
									52					5	54	60	90
									78					5	51	55	93
									60					5	51	58	88
									n=40								n=41
Svalbard-population crosses
LG09-S-01-05	×	LG09-S-27-03 *		2	22	11	100		70		80.4 ± 10.4	69-92		5	54	69	78		81.6 ± 7.9	75-95		6
									92					5	58	61	95
									87					5	54	66	82
									69					5	52	69	75
									84					5	50	64	78
LG09-S-27-03	×	LG09-S-01-05 *		2	15	11	68.1818		86		80.4 ± 4.3	75-86		3	24	32	75		72.4 ± 6.2	67-82		6
									83					3	24	36	67
									78					3	27	33	82
									80					3	25	37	68
									75					3	31	44	70
LG09-S-01-06	×	LG09-S-27-06 *		2	13	11	59.0909		96		87.0 ± 15.9	60-97		5	54	68	79		80.8 ± 13.8	62-97		6
									97					5	65	67	97
									85					5	74	81	91
									60					5	44	71	62
									97					5	53	71	75
LG09-S-27-06	×	LG09-S-01-06 *		2	16	11	72.7273		88		79.0 ± 9.6	68-88		5	49	64	77		79.8 ± 2.8	77-84		6
									81					5	56	72	78
									88					5	54	67	81
									70					5	49	62	79
									68					5	51	61	84
LG09-S-27-17	×	LG09-S-01-04		1	9	11	81.8182		100		-	-		5	51	55	93			-		6
									n=21								n=21
Within-region crosses
LG09-A-83-01	×	LG09-A-109-03		2	14	11	63.6364		0		1.2 ± 2.2	0-5		5	0	-	0		0.0 ± 0.0	0-0		427
									0					5	0	-	0
									1					5	0	-	0
									5					5	0	-	0
									0					5	0	-	0
LG09-A-109-01	×	LG09-A-83-09		6	51	11	77.2727		0		0.0 ± 0.0	0-0		5	0	75	0		0.0 ± 0.0	0-0		427
									0					5	0	75	0
									0					5	0	75	0
									0					5	0	75	0
									0					5	0	80	0
									0					5	0	75	0
LG09-A-109-08	×	LG09-A-83-04		1	5	11	45.4545		4		3.0 ± 1.4	2-4		5	0	61	0		1.0 ± 1.4	0-2		427
									2					5	1	50	2
LG09-A-104-02	×	LG09-A-68-06		5	20	11	36.3636		0		3.4 ± 6.5	0-15		5	12	63	19		19.4 ± 5.4	12-27		577
									15					5	16	59	27
									0					5	11	61	18
									0					5	7	60	12
									2					5	13	61	21
LG09-A-104-03	×	LG09-A-68-08		4	18	11	40.9091		26		17.9 ± 13.0	3-26		5	8	68	12		13.0 ± 2.3	11-16		577
									3					5	9	55	16
									25					5	8	71	11
									-					5	8	64	13
LG09-A-104-04	×	LG09-A-68-04		2	6	11	27.2727		4		3.0 ± 2.2	0-5		5	0	56	0		0.0 ± 0.0	0-0		577
									0					5	0	60	0
									3					5	0	65	0
									5					5	0	65	0
LG09-A-104-05	×	LG09-A-68-06		4	12	11	27.2727		8		17.8 ± 11.5	0-32		5	41	81	51		16.3 ± 16.1	0-51		577
									26					5	8	58	14
									32					5	7	63	11
									25					5	6	68	9
									22					5	12	64	19
									11					5	8	71	11
									0					5	0	75	0
									n=32								n=33
Between-region crosses
LG09-S-01-01	×	LG09-A-42-02 *		3	41	11	100		0		2.9 ± 2.6	0-5		7	0	-	0		0.0 ± 0.0	0-0		3971
									4					5	0	-	0
									5					6	0	-	0
									-					5	0	-	0
LG09-A-42-02	×	LG09-S-01-01 *		4	20	11	45.4545		1		1.0 ± 1.3	0-3		10	0	-	0		0.0 ± 0.0	0-0		3971
									0					10	0	-	0
									3					9	0	-	0
									0					10	0	-	0
LG09-S-01-10	×	LG09-A-42-04		2	24	11	100		0		1.7 ± 2.5	0-5		3	0	37	0		0.0 ± 0.0	0-0		3971
									5					2	0	23	0
									0					3	0	26	0
									3					12	0	-	0
									0					6	0	-	0
LG09-A-42-03	×	LG09-S-01-06		3	10	11	30.303		0		1.5 ± 2.6	0-6		1	0	8	0		5.2 ± 8.9	0-21		3971
									1					5	3	53	6
									6					5	7	34	21
									0					5	0	-	0
									0					5	0	-	0
LG09-A-42-04	×	LG09-S-01-01		3	12	11	36.3636		4		2.1 ± 3.0	0-9		4	0	52	0		0.2 ± 0.7	0-2		3971
									0					4	1	48	2
									0					4	0	44	0
									0					5	0	60	0
									0					4	0	48	0
									9					4	0	52	0
									0					4	0	48	0
									3					4	0	44	0
									1					4	0	36	0
									4					4	0	44	0
LG09-A-42-05	×	LG09-S-01-01		1	4	11	36.3636		17		6.5 ± 9.2	0-17		12	0	-	0		0.0 ± 0.0	0-0		3971
									2					7	0	-	0
									0					11	0	-	0
LG09-S-01-04	×	LG09-A-83-04 *		3	21	11	63.6364		8		5.0 ± 1.7	4-8		5	0	-	0		0.0 ± 0.0	0-0		3981
									4					5	0	-	0
									4					5	0	-	0
									4					5	0	-	0
									5					5	0	-	0
LG09-A-83-04	×	LG09-S-01-04 *		3	21	11	63.6364		4		2.0 ± 1.2	1-4		5	0	-	0		0.0 ± 0.0	0-0		3981
									1					5	0	-	0
									1					5	0	-	0
									2					5	0	-	0
									2					5	0	-	0
LG09-S-01-05	×	LG09-A-83-05 *		1	7	11	63.6364		4		3.4 ± 1.9	1-6		5	0	56	0		1.0 ± 2.2	0-5		3981
									6					5	1	57	0
									2					5	0	59	0
									1					2	1	22	5
									4					3	0	42	0
LG09-A-83-05	×	LG09-S-01-05 *		3	22	11	66.6667		0		0.6 ± 0.9	0-2		5	3	60	5		3.2 ± 1.1	2-5		3981
									1					5	2	68	3
									0					5	2	58	3
									2					5	2	58	3
									0					5	1	60	2
LG09-S-01-06	×	LG09-A-83-06 *		1	6	11	54.5455		19		15.7 ± 4.2	11-19		5	3	54	6		6.0 ± 2.0	4-8		3981
									17					5	5	60	8
									11					5	2	55	4
LG09-A-83-06	×	LG09-S-01-06 *		2	6	11	27.2727		26		24.7 ± 10.1	14-34		5	5	60	8		11.3 ± 6.4	7-19		3981
									34					5	10	53	19
									14					5	4	55	7
LG09-A-83-07	×	LG09-S-01-01		2	19	11	86.3636		7		3.8 ± 2.4	1-7		5	0	-	0		0.0 ± 0.0	0-0		3981
									2					5	0	-	0
									1					5	0	-	0
									4					5	0	-	0
									5					5	0	-	0
LG09-S-01-05	×	LG09-A-109-10		1	5	11	45.4545		12		13.6 ± 10.1	4-24		5	1	70	1		8.8 ± 14.0	0-25		3711
									24					5	15	60	25
									4					5	0	60	0
LG09-A-109-06	×	LG09-S-01-01		3	1	11	3.0303		31		-	-		5	32	74	43		-	-		3711
LG09-A-109-07	×	LG09-S-01-06		4	4	11	9.09091		19		20.7 ± 1.8	19-22		8	0	-	0		-	-		3711
									22					-	-	-	-
LG09-A-109-10	×	LG09-S-01-01		5	1	11	1.81818		38		-	-		5	38	63	60		-	-		3711
LG09-S-27-04	×	LG09-A-63-05		-	-	-	-		29		-	-					-		-	-		3706
LG09-S-27-09	×	LG09-A-63-01		2	6	11	27.2727		39		-	-					-		-	-		3706
LG09-S-27-17	×	LG09-A-68-08		1	4	11	36.3636		18		22.7 ± 9.2	17-33		5	0	-	0		4.7 ± 4.0	0-7		3464
									17					5	4	60	7
									33					5	4	55	7
LG09-S-32-04	×	LG09-A-109-01		2	12	11	54.5455		0		22.2 ± 20.5	0-41		2	0	27	0		4.4 ± 3.2	0-8		3709
									37					5	4	57	7
									33					5	5	60	8
									41					5	2	62	3
									0					4	2	54	4
LG09-S-32-10	×	LG09-A-109-10		2	10	11	45.4545		0		0.7 ± 1.2	0-2		5	0	-	0		0.0 ± 0.0	0-0		3709
									0					5	0	-	0
									2					5	0	-	0
LG09-S-32-14	×	LG09-A-109-05 *		-	-	-	-		0		2.0 ± 3.5	0-6		5	4	69	6		3.7 ± 3.2	0-6		3709
									6					5	3	55	5
									0					5	0	60	0
LG09-A-109-05	×	LG09-S-32-14 *		-	-	-	-		0		0.0 ± 0.0	0-0		5	3	55	5		3.8 ± 1.3	2-5		3709
									0					5	2	55	4
									0					5	1	62	2
									0					5	2	60	3
									0					5	3	60	5
LG09-A-109-09	×	LG09-S-32-07		-	-	-	-		56		37.2 ± 12.4	26-56		5	14	58	24		24.8 ± 3.6	20-30		3709
									33					5	13	55	24
									43					5	18	60	30
									26					5	14	70	20
									28					5	16	61	26
LG09-A-63-08	×	LG09-S-27-08		1	4	11	36.3636		12		6.0 ± 8.5	0-12		3	4	40	10		5.0 ± 7.1	0-10		3467
									0					5	0	-	0
LG09-A-63-10	×	LG09-S-27-01		1	7	11	63.6364		0		5.5 ± 7.8	0-11		5	0	55	0		3.5 ± 4.9	0-7		3467
									11					4	3	41	7
LG09-A-63-17	×	LG09-S-27-17		1	6	11	54.5455		9		4.5 ± 6.4	0-9		5	0	-	0		0.0 ± 0.0	0-0		3467
									0					5	0	-	0
LG09-A-63-19	×	LG09-S-32-15		3	9	11	27.2727		38		33.7 ± 4.0	30-38		5	16	58	28		25.2 ± 3.1	22-28		3478
									30					5	11	51	22
									33					5	15	58	26
LG09-N-130-03	×	LG09-S-01-01		2	1	11	4.54545		13		-	-		5	7	74	9		-	-		1861
LG09-N-130-05	×	LG09-S-01-02		2	11	11	50		23		24.6 ± 8.3	11-32		5	15	70	21		17.8 ± 5.8	8-23		1861
									11					5	15	64	23
									29					5	11	62	18
									28					5	11	59	19
									32					5	6	73	8
LG09-N-130-07	×	LG09-S-01-04		2	4	11	18.1818		42		31.3 ± 10.0	18-42		6	17	60	28		25.7 ± 5.9	19-30		1861
									18					5	11	59	19
									34					5	18	61	30
									31					-	-	-	-
LG09-N-130-10	×	LG09-S-01-06		3	19	11	57.5758		50		30.4 ± 11.4	22-50		5	6	73	8		10.2 ± 2.5	8-14		1861
									22					5	6	76	8
									30					5	7	67	10
									27					5	8	70	11
									23					5	10	73	14
LG09-N-130-05	×	LG09-A-63-03		2	13	11	59.0909		50		44.3 ± 8.1	39-50		5	11	76	14		10.2 ± 6.1	6-14		5258
									39					5	5	85	6
LG09-N-130-06	×	LG09-A-63-04		1	3	11	27.2727		41		21.2 ± 17.4	10-41		5	11	80	14		14.7 ± 1.2	14-16		5258
									12					5	13	81	16
									10					5	13	90	14
LG09-N-130-07	×	LG09-A-63-05		1	8	11	72.7273		4		-	-		5	0	65	0		-	-		5258
LG09-N-130-09	×	LG09-A-63-07		4	5	11	11.3636		10		13.0 ± 9.1	4-29		5	5	67	7		5.1 ± 3.7	0-9		5258
									9					5	0	85	0
									7					5	4	72	6
									4					5	2	64	3
									19					5	6	64	9
									29					-	-	-	-
LG09-N-130-03	×	LG09-A-109-04		3	21	11	63.6364		3		1.6 ± 1.1	0-3		5	5	70	7		7.0 ± 2.9	3-11		5401
									0					5	7	65	11
									2					5	4	62	6
									2					5	2	62	3
									1					5	5	65	8
LG09-N-130-04	×	LG09-A-109-07		2	11	11	50		6		7.0 ± 3.1	3-11		5	1	68	1		2.0 ± 2.0	0-5		5401
									6					5	2	77	3
									3					5	0	66	0
									11					5	3	64	5
									9					5	1	70	1
LG09-N-130-05	×	LG09-A-109-08		4	41	11	93.1818		11		10.4 ± 7.4	2-22		5	1	64	2		2.6 ± 1.3	2-5		5401
									10					5	1	50	2
									22					5	1	60	2
									7					5	3	57	5
									2					5	1	56	2
									n=145								n=141
Cochlearea groenlandica L.
Within-population crosses
LG09-S-34-04	×	LG09-S-34-05 *		4	17	12	35.4167		100		98.8 ± 0.9	98-100		3	38	38	100		93.7 ± 12.7	71-100		0
									100					3	35	36	97
									98					3	44	44	100
									100					3	40	40	100
									98					3	27	38	71
LG09-S-34-05	×	LG09-S-34-04 *		4	34	12	70.8333		97		98.5 ± 0.9	97-100		3	31	36	86		90.0 ± 4.7	86-97		0
									100					3	32	36	89
									99					3	37	38	97
									99					3	31	36	86
									99					3	33	36	92
LG09-S-34-07	×	LG09-S-34-08 *		2	22	12	91.6667		95		97.6 ± 2.2	95-100		5	48	51	94		78.3 ± 11.3	67-94		0
									100					5	55	64	86
									99					5	39	58	67
									99					5	39	55	71
									96					5	44	60	73
LG09-S-34-08	×	LG09-S-34-07 *		3	31	12	86.1111		98		97.6 ± 1.0	96-98		5	39	60	65		70.8 ± 19.9	39-90		0
									98					5	54	65	83
									96					5	24	61	39
									98					5	48	63	76
									97					5	55	61	90
LG09-S-34-09	×	LG09-S-34-10 *		4	33	12	68.75		94		96.4 ± 2.1	94-99		3	26	36	72		78.9 ± 18.3	53-100		0
									98					3	28	36	78
									94					3	33	36	92
									98					3	19	36	53
									99					3	36	36	100
LG09-S-34-10	×	LG09-S-34-09 *		1	14	12	100		96		93.0 ± 5.7	84-98		3	19	34	56		82.2 ± 15.1	56-93		0
									97					3	30	36	83
									98					3	38	42	90
									90					3	37	40	93
									84					3	32	36	89
LG09-A-54-03	×	LG09-A-54-09		4	48	12	100		58		62.1 ± 7.8	54-75		5	9	61	15		17.5 ± 12.1	2-28		0
									54					5	17	61	28
									62					5	1	61	2
									62					5	15	58	26
									75					-	-	-	-
									n=35								n=34
Svalbard-population crosses
LG09-S-04-02	×	LG09-S-34-04 *		3	35	12	97.2222		91		95.6 ± 3.2	91-100		3	37	38	97		94.4 ± 3.5	89-98		4
									100					3	34	38	89
									97					3	38	40	95
									96					3	37	40	93
									94					3	43	44	98
LG09-S-34-04	×	LG09-S-04-02 *		2	24	12	100		96		94.9 ± 5.8	85-99		5	24	65	37		63.3 ± 23.4	37-92		4
									98					5	34	63	54
									99					3	33	36	92
									98					5	52	62	84
									85					5	30	60	50
LG09-S-04-03	×	LG09-S-34-05 *		2	10	12	41.6667		93		95.8 ± 2.8	93-98		5	33	62	53		50.3 ± 5.1	44-53		4
									98					5	33	62	53
									97					5	28	63	44
LG09-S-34-05	×	LG09-S-04-03 *		4	24	12	50		94		90.7 ± 10.4	75-97		5	22	58	38		40.8 ± 7.0	35-53		4
									97					5	27	51	53
									75					5	26	65	40
									97					5	21	55	38
									-					6	21	60	35
LG09-S-04-08	×	LG09-S-34-10 *		4	16	12	33.3333		99		-	-		6	46	60	77		-	-		4
LG09-S-34-10	×	LG09-S-04-08 *		3	21	12	58.3333		97		97.3 ± 1.6	96-100		3	27	36	75		80.0 ± 18.0	55-100		4
									96					3	38	40	95
									98					3	40	40	100
									96					3	27	36	75
									100					3	22	40	55
LG09-S-34-08	×	LG09-S-04-04		5	43	12	71.6667		100		94.4 ± 5.7	85-100		3	28	36	78		77.5 ± 19.2	53-98		4
									99					3	19	36	53
									95					3	43	44	98
									93					3	36	38	95
									85					3	22	34	65
									n=28								n=29
Within-region crosses
LG09-A-48-04	×	LG09-A-54-04 *		3	34	12	94.4444		99		97.7 ± 1.0	96-99		5	36	62	58		55.6 ± 17.8	31-78		98
									97					5	15	48	31
									99					5	28	61	46
									96					6	52	80	65
									98					5	52	67	78
LG09-A-54-04	×	LG09-A-48-04 *		4	40	12	83.3333		99		98.9 ± 0.8	98-100		5	9	61	15		44.3 ± 23.6	15-76		98
									100					5	20	64	31
									100					6	47	81	58
									99					5	28	67	42
									98					5	50	66	76
LG09-A-48-06	×	LG09-A-54-09 *		4	24	12	50		99		99.3 ± 0.3	99-100		6	14	60	23		51.7 ± 40.1	23-80		98
									100					6	52	65	80
LG09-A-54-09	×	LG09-A-48-06 *		4	37	12	77.0833		89		92.0 ± 3.5	89-96		-	-	-	-		24.4 ± 13.0	14-43		98
									96					5	10	73	14
									91					5	12	62	19
									89					5	13	61	21
									96					5	29	67	43
LG09-A-48-07	×	LG09-A-54-10		2	14	12	58.3333		96		-	-		5	39	62	63		-	-		98
LG09-A-48-07	×	LG09-A-54-extra *		4	36	12	75		99		91.1 ± 14.2	75-100		5	69	70	99		90.5 ± 8.0	83-99		98
									75					5	52	63	83
									100					6	56	62	90
LG09-A-54-extra	×	LG09-A-48-07 *		4	51	12	100		99		96.6 ± 1.8	94-99		5	57	77	74		68.6 ± 20.4	32-80		98
									98					5	56	72	78
									95					5	21	65	32
									94					5	59	75	79
									98					5	57	71	80
LG09-A-54-01	×	LG09-A-51-10 *		3	22	12	61.1111		50		50.3 ± 3.8	45-56		5	0	-	0		0.7 ± 1.0	0-2		46
									51					5	1	62	2
									56					5	0	-	0
									50					5	0	-	0
									45					5	1	48	2
LG09-A-51-10	×	LG09-A-54-01 *		4	5	12	10.4167		66		65.0 ± 4.9	58-70		5	8	64	13		28.5 ± 12.7	13-42		46
									58					5	16	64	25
									66					5	21	60	35
									70					5	25	60	42
LG09-A-51-02	×	LG09-A-54-extra		4	30	12	62.5		33		40.4 ± 9.8	33-52		4	10	52	19		29.5 ± 14.7	13-48		46
									33					4	6	48	13
									52					5	31	64	48
									33					5	20	50	40
									50					5	16	59	27
LG09-A-51-03	×	LG09-A-54-07 *		3	10	12	27.7778		92		68.6 ± 19.2	44-92		6	31	80	39		32.4 ± 13.4	18-49		46
									73					5	22	60	37
									54					5	32	65	49
									44					5	10	56	18
									79					5	11	56	20
LG09-A-54-07	×	LG09-A-51-03 *		3	37	12	100		48		49.0 ± 4.7	44-55		5	3	61	5		5.5 ± 5.2	2-15		46
									55					5	1	60	2
									44					5	2	60	3
									45					5	9	62	15
									52					5	2	63	3
LG09-A-51-04	×	LG09-A-54-09 *		4	32	12	66.6667		76		83.1 ± 8.7	76-98		5	18	62	29		37.5 ± 10.5	29-56		46
									98					5	35	63	56
									78					5	23	63	37
									81					7	30	85	35
									82					5	19	61	31
LG09-A-54-09	×	LG09-A-51-04 *		4	16	12	33.3333		100		91.9 ± 15.9	63-100		5	49	64	77		34.2 ± 30.3	12-77		46
									99					5	7	56	13
									63					5	7	57	12
									99					5	9	67	13
									99					5	36	64	56
LG09-A-54-08	×	LG09-A-51-04		1	16	12	100		59		59.8 ± 3.0	55-63		5	3	60	5		4.3 ± 2.5	0-7		46
									61					5	4	60	7
									63					5	3	60	5
									61					5	0	-	0
									55					5	3	60	5
									n=65								n=64
Between-region crosses
LG09-S-04-01	×	LG09-A-51-04		4	18	12	37.5		69		57.0 ± 9.8	42-69		5	7	62	11		15.3 ± 7.7	7-27		4005
									60					5	4	60	7
									42					5	9	62	15
									56					5	10	60	17
									58					5	17	62	27
LG09-S-04-01	×	LG09-A-51-06		5	10	12	16.6667		31		34.9 ± 5.1	31-41		5	2	62	3		3.6 ± 0.5	3-4		4005
									34					5	2	60	3
									41					5	3	72	4
LG09-S-04-03	×	LG09-A-51-06 *		1	9	12	75		27		29.1 ± 8.0	22-43		5	44	72	61		20.2 ± 23.1	5-61		4005
									28					5	7	65	11
									43					5	3	61	5
									25					5	6	50	12
									22					5	6	50	12
LG09-A-51-06	×	LG09-S-04-03 *		3	40	12	100		45		41.2 ± 14.0	18-52		5	2	60	3		5.6 ± 3.8	2-12		4005
									18					5	4	60	7
									52					5	3	62	5
									41					5	7	60	12
									51					5	1	60	2
LG09-S-04-04	×	LG09-A-51-07		4	24	12	50		78		74.2 ± 12.6	56-91		5	12	63	19		18.8 ± 6.8	12-30		4005
									74					5	10	61	16
									56					5	10	60	17
									91					5	18	60	30
									72					5	7	60	12
LG09-S-04-05	×	LG09-A-51-09		3	23	12	63.8889		60		51.7 ± 8.9	39-60		5	7	61	11		14.5 ± 2.1	11-16		4005
									39					5	9	60	15
									53					5	9	60	15
									54					5	10	61	16
LG09-S-04-08	×	LG09-A-51-08		3	7	12	19.4444		69		74.9 ± 10.0	67-89		5	21	62	34		24.6 ± 8.2	14-34		4005
									67					5	9	63	14
									75					5	17	63	27
									89					5	14	60	23
LG09-S-04-10	×	LG09-A-51-04		4	8	12	16.6667		82		62.3 ± 12.5	53-82		5	9	63	14		26.4 ± 9.5	14-39		4005
									55					5	25	64	39
									53					7	16	62	26
									68					5	13	61	21
									54					5	20	63	32
LG09-A-51-extra	×	LG09-S-04-05		4	51	12	100		97		82.0 ± 32.7	24-99		5	48	64	75		48.5 ± 28.0	7-75		4005
									96					5	45	62	73
									24					6	5	75	7
									95					5	23	60	38
									99					5	30	60	50
LG09-S-34-04	×	LG09-A-51-02 *		2	15	12	62.5		76		81.3 ± 7.8	72-92		5	11	62	18		26.0 ± 6.5	18-33		4002
									92					5	20	60	33
									72					5	16	60	27
									85					5	19	61	31
									81					5	13	61	21
LG09-A-51-02	×	LG09-S-34-04 *		4	41	12	85.4167		33		31.2 ± 5.3	22-35		5	3	66	5		3.5 ± 1.2	2-5		4002
									33					5	2	60	3
									22					5	2	60	3
									35					5	3	64	5
									32					5	1	60	2
LG09-S-34-07	×	LG09-A-51-09 *		3	27	12	75		100		98.4 ± 1.2	97-100		5	28	61	46		42.6 ± 12.3	34-63		4002
									98					5	22	63	35
									97					5	21	60	35
									100					5	39	62	63
									99					5	21	61	34
LG09-A-51-09	×	LG09-S-34-07 *		3	22	12	61.1111		98		98.6 ± 0.5	98-99		5	17	60	28		48.4 ± 14.7	28-66		4002
									98					5	30	60	50
									98					5	24	60	40
									99					5	35	60	58
									99					5	40	61	66
LG09-S-34-09	×	LG09-A-51-06 *		2	14	12	58.3333		77		78.0 ± 5.8	70-84		5	14	60	23		20.3 ± 6.2	13-28		4002
									84					5	17	60	28
									83					5	8	60	13
									75					5	13	60	22
									70					5	9	60	15
LG09-A-51-06	×	LG09-S-34-09 *		4	51	12	100		66		72.4 ± 6.1	66-81		5	7	61	11		12.2 ± 8.2	5-24		4002
									81					5	3	60	5
									73					5	15	63	24
									70					5	5	60	8
LG09-S-34-10	×	LG09-A-51-01 *		2	20	12	83.3333		63		67.0 ± 5.7	63-76		5	18	67	27		37.1 ± 10.8	27-53		4002
									64					5	20	72	28
									69					5	26	61	43
									63					6	39	74	53
									76					5	22	62	35
LG09-A-51-01	×	LG09-S-34-10 *		4	51	12	100		0		29.8 ± 44.4	0-99		5	10	61	16		12.1 ± 14.8	0-36		4002
									0					5	3	62	5
									99					5	21	58	36
									50					5	2	61	3
									0					5	0	-	0
LG09-A-51-08	×	LG09-S-34-01		3	29	12	80.5556		96		94.8 ± 2.1	91-97		5	13	60	22		27.3 ± 5.9	22-34		4002
									91					5	20	60	33
									95					5	15	60	25
									97					5	14	62	23
									95					5	17	50	34
LG09-A-51-04	×	LG09-S-34-10		2	16	12	66.6667		75		60.1 ± 9.1	51-75		6	36	76	47		22.1 ± 14.5	10-47		4002
									59					5	12	64	19
									51					5	6	60	10
									57					5	11	62	18
									58					5	10	60	17
LG09-A-48-01	×	LG09-S-04-02		5	42	12	70		72		56.7 ± 25.1	37-93		5	1	60	2		16.8 ± 18.6	2-48		4037
									39					5	6	62	10
									93					5	30	62	48
									37					5	4	60	7
									42					5	11	62	18
LG09-A-48-03	×	LG09-S-04-03		4	40	12	83.3333		77		43.1 ± 22.2	17-77		5	3	61	5		6.0 ± 7.2	0-18		4037
									47					5	11	60	18
									43					5	0	-	0
									17					5	1	60	2
									32					5	3	60	5
LG09-A-48-04	×	LG09-S-04-01		-	-	-	-		11		24.0 ± 31.1	5-79		5	1	60	2		1.3 ± 1.4	0-3		4037
									7					5	0	-	0
									17					5	0	-	0
									5					5	2	62	3
									79					5	1	60	2
LG09-A-48-09	×	LG09-S-04-08		3	20	12	55.5556		20		34.4 ± 12.1	20-47		5	0	-	0		4.2 ± 2.8	0-7		4037
									47					5	4	60	7
									30					5	2	65	3
									47					6	3	60	5
									28					6	4	62	6
LG09-A-48-05	×	LG09-S-24-07		3	27	12	75		91		65.5 ± 26.1	37-96		5	5	41	12		7.5 ± 6.2	0-15		4038
									55					5	2	60	3
									37					5	0	-	0
									96					5	8	53	15
									50					5	4	60	7
LG09-A-48-06	×	LG09-S-24-06		4	23	12	47.9167		78		75.6 ± 4.8	70-81		5	6	60	10		9.9 ± 5.0	2-14		4038
									70					5	6	60	10
									81					5	8	57	14
									71					5	1	62	2
									78					5	8	58	14
LG09-A-48-08	×	LG09-S-24-04		3	30	12	83.3333		34		31.4 ± 5.1	23-36		5	0	-	0		1.4 ± 1.9	0-4		4038
									36					6	2	60	3
									30					5	0	60	0
									23					5	2	57	4
									33					5	0	-	0
									n=125								n=125
Saxifraga hyperborea R.Br.
Within-population crosses
LG09-S-23-17	×	LG09-S-23-10		-	-	-	-		99		98.3 ± 1.2	97-99		2	320	372	86		83.3 ± 3.1	80-86		0
									97					2	295	351	84
									99					2	274	341	80
LG09-S-23-18	×	LG09-S-23-19 *		-	-	-	-		2		2.0 ± 0.0	2-2		6	0	-	0		0.0 ± 0.0	0-0		0
									2					6	0	-	0
LG09-S-23-19	×	LG09-S-23-18 *		-	-	-	-		99		95.3 ± 4.0	91-99		1	125	144	87		85.0 ± 5.3	79-89		0
									91					1	128	144	89
									96					1	137	173	79
LG09-A-103-09	×	LG09-A-103-09		-	-	-	-		100		99.7 ± 0.6	99-100		2	376	406	93		86.7 ± 6.5	80-93		0
									100					2	230	264	87
									99					2	378	470	80
LG09-A-113-05	×	LG09-A-113-10 *		-	-	-	-		99		99.7 ± 0.6	99-100		2	329	341	96		95.3 ± 2.1	93-97		0
									100					2	315	326	97
									100					2	222	239	93
LG09-A-113-10	×	LG09-A-113-05 *		-	-	-	-		100		100.0 ± 0.0	100-100		2	422	437	97		94.7 ± 2.1	93-97		0
									100					2	421	449	94
									100					2	235	252	93
LG09-A-113-06	×	LG09-A-113-09 *		-	-	-	-		97		98.0 ± 1.0	97-99		2	291	316	92		90.7 ± 3.2	87-93		0
									99					2	305	349	87
									98					2	288	310	93
LG09-A-113-09	×	LG09-A-113-06 *		-	-	-	-		99		97.7 ± 2.3	95-99		2	180	201	90		91.7 ± 2.1	90-94		0
									99					2	254	278	91
									95					2	496	529	94
LG09-A-113-08	×	LG09-A-113-04		-	-	-	-		99		99.0 ± 1.0	98-100		2	347	352	99		93.0 ± 6.0	87-99		0
									98					2	412	471	87
									100					2	347	372	93
									n=26								n=26
Svalbard-population crosses
LG09-S-23-06	×	LG09-S-33-10		-	-	-	-		100		99.3 ± 0.6	99-100		2	337	405	83		86.7 ± 4.7	83-92		4
									99					2	392	460	85
									99					2	485	526	92
LG09-S-33-01	×	LG09-S-23-10		-	-	-	-		4		4.7 ± 1.2	4-6		6	0	-	0		0.3 ± 0.6	0-1		4
									6					6	0	-	0
									4					6	3	>500	1
LG09-S-33-02	×	LG09-S-23-09		-	-	-	-		18		12.7 ± 4.6	10-18		5	0	-	0		0.0 ± 0.0	0-0		4
									10					5	0	-	0
									10					2	0	-	0
LG09-S-33-04	×	LG09-S-23-06		-	-	-	-		1		2.3 ± 1.2	1-3		5	0	-	0		0.0 ± 0.0	0-0		4
									3					4	0	-	0
									3					5	0	-	0
LG09-S-33-10	×	LG09-S-23-19		-	-	-	-		100		100.0 ± 0.0	100-100		2	288	328	88		84.3 ± 10.0	73-92		4
									100					2	350	381	92
									100					2	279	381	73
									n=15								n=15
Within-region crosses
LG09-A-66-03	×	LG09-A-103-01 *		-	-	-	-		36		41.0 ± 5.0	36-46		2	94	226	42		44.7 ± 10.3	36-56		577
									46					2	102	182	56
									41					2	75	207	36
LG09-A-103-01	×	LG09-A-66-03 *		-	-	-	-		33		31.7 ± 4.2	27-35		3	118	338	35		25.3 ± 9.5	16-35		577
									35					2	58	236	25
									27					2	42	261	16
LG09-A-66-05	×	LG09-A-103-02		-	-	-	-		87		83.0 ± 7.8	74-88		2	148	327	45		45.3 ± 14.5	31-60		577
									88					2	163	271	60
									74					2	97	315	31
LG09-A-66-06	×	LG09-A-103-03 *		-	-	-	-		26		25.3 ± 1.2	24-26		3	111	350	32		28.7 ± 6.7	21-33		577
									24					2	76	232	33
									26					2	45	210	21
LG09-A-103-03	×	LG09-A-66-06 *		-	-	-	-		45		40.0 ± 7.1	35-45		2	114	279	41		37.5 ± 4.9	34-41		577
									35					2	96	284	34
LG09-A-66-08	×	LG09-A-103-05 *		-	-	-	-		78		63.3 ± 12.9	54-78		2	96	305	31		30.0 ± 5.6	24-35		577
									58					2	81	338	24
									54					2	118	338	35
LG09-A-103-05	×	LG09-A-66-08 *		-	-	-	-		51		49.0 ± 5.3	43-53		2	125	326	38		39.3 ± 4.2	36-44		577
									53					3	116	263	44
									43					2	117	321	36
LG09-A-103-04	×	LG09-A-113-01 *		-	-	-	-		41		34.0 ± 7.0	27-41		2	32	299	11		15.3 ± 13.1	5-30		457
									34					2	56	187	30
									27					2	13	271	5
LG09-A-113-01	×	LG09-A-103-04 *		-	-	-	-		32		22.3 ± 9.5	13-32		3	62	391	16		18.3 ± 8.7	11-28		457
									22					2	32	299	11
									13					2	140	493	28
LG09-A-103-06	×	LG09-A-113-07 *		-	-	-	-		23		16.3 ± 7.6	8-23		2	141	280	50		44.7 ± 7.6	36-50		457
									8					2	68	191	36
									18					1	70	147	48
LG09-A-113-07	×	LG09-A-103-06 *		-	-	-	-		45		37.0 ± 9.2	27-45		2	169	445	38		37.7 ± 4.5	33-42		457
									39					2	131	393	33
									27					2	198	467	42
LG09-A-103-07	×	LG09-A-113-02 *		-	-	-	-		27		32.0 ± 5.0	27-37		2	65	267	24		32.7 ± 14.2	24-49		457
									37					2	66	263	25
									32					2	172	353	49
LG09-A-113-02	×	LG09-A-103-07 *		-	-	-	-		31		32.7 ± 3.8	30-37		2	97	344	28		28.7 ± 3.1	26-32		457
									37					2	116	366	32
									30					2	131	512	26
LG09-A-103-08	×	LG09-A-113-03 *		-	-	-	-		37		24.7 ± 11.2	15-37		2	59	236	25		31.0 ± 7.9	25-40		457
									22					2	105	261	40
									15					2	67	240	28
LG09-A-113-03	×	LG09-A-103-08 *		-	-	-	-		40		42.3 ± 2.1	40-44		2	77	406	19		25.0 ± 6.6	19-32		457
									44					3	128	540	24
									43					2	81	254	32
									n=44								n=44
Between-region crosses
LG09-S-23-06	×	LG09-A-113-01 *		-	-	-	-		4		3.7 ± 0.6	3-4		6	0	-	0		0.0 ± 0.0	0-0		3765
									3					6	0	-	0
									4					6	0	-	0
LG09-A-113-01	×	LG09-S-23-06 *		-	-	-	-		5		4.3 ± 1.2	3-5		6	0	-	0		0.0 ± 0.0	0-0		3765
									5					6	0	-	0
									3					6	0	-	0
LG09-S-23-10	×	LG09-A-113-07 *		-	-	-	-		18		8.7 ± 8.1	3-18		5	0	-	0		0.0 ± 0.0	0-0		3765
									5					6	0	-	0
									3					6	0	-	0
LG09-A-113-07	×	LG09-S-23-10 *		-	-	-	-		2		4.3 ± 2.1	2-6		6	0	-	0		0.0 ± 0.0	0-0		3765
									6					5	0	-	0
									5					3	0	-	0
LG09-S-23-18	×	LG09-A-113-02 *		-	-	-	-		22		19.7 ± 2.1	18-22		2	47	307	15		21.3 ± 5.7	15-26		3765
									18					2	53	233	23
									19					2	36	139	26
LG09-A-113-02	×	LG09-S-23-18 *		-	-	-	-		22		19.3 ± 6.4	12-24		2	22	248	9		18.0 ± 7.9	9-24		3765
									24					2	77	327	24
									12					2	46	217	21
LG09-S-23-19	×	LG09-A-113-03 *		-	-	-	-		4		4.0 ± 0.0	4-4		-	-	-	-		0.5 ± 0.7	0-1		3765
									4					6	0	-	0
									4					6	6	>500	1
LG09-A-113-03	×	LG09-S-23-19 *		-	-	-	-		7		8.7 ± 1.5	7-10		6	0	-	0		0.0 ± 0.0	0-0		3765
									10					6	0	-	0
									9					6	0	-	0
LG09-A-113-04	×	LG09-S-23-20		-	-	-	-		2		3.3 ± 1.5	2-5		6	0	-	0		0.0 ± 0.0	0-0		3765
									3					6	2	>500	0
									5					6	1	>500	0
LG09-A-113-05	×	LG09-S-23-19		-	-	-	-		5		5.3 ± 1.5	4-7		6	0	-	0		0.0 ± 0.0	0-0		3765
									4					6	0	-	0
									7					6	0	-	0
LG09-S-33-05	×	LG09-A-66-02 *		-	-	-	-		15		17.0 ± 1.7	15-18		2	128	341	38		36.7 ± 3.2	33-39		3477
									18					2	75	228	33
									18					1	57	147	39
LG09-A-66-02	×	LG09-S-33-05 *		-	-	-	-		32		28.3 ± 3.5	25-32		2	68	406	17		35.7 ± 28.9	17-69		3477
									28					2	71	346	21
									25					2	135	196	69
LG09-A-66-01	×	LG09-S-33-03		-	-	-	-		19		18.7 ± 1.5	17-20		2	17	302	6		6.0 ± 0.0	6-6		3477
									20					2	19	297	6
									17					2	11	175	6
LG09-A-66-04	×	LG09-S-33-09		-	-	-	-		35		31.0 ± 3.5	29-35		2	111	274	41		37.7 ± 7.6	29-43		3477
									29					2	75	255	29
									29					2	112	261	43
LG09-A-66-07	×	LG09-S-33-09		-	-	-	-		24		22.7 ± 5.1	17-27		2	92	246	37		31.3 ± 7.4	23-37		3477
									17					2	65	280	23
									27					2	88	257	34
LG09-A-113-04	×	LG09-S-33-04		-	-	-	-		24		17.7 ± 5.7	13-24		2	55	264	21		25.7 ± 4.5	21-30		3761
									16					2	113	375	30
									13					2	81	309	26
LG09-A-113-06	×	LG09-S-33-09		-	-	-	-		97		91.3 ± 10.7	79-98		2	351	407	86		89.7 ± 3.2	86-92		3761
									98					2	222	243	91
									79					2	366	400	92
LG09-A-113-08	×	LG09-S-33-10		-	-	-	-		95		97.3 ± 2.1	95-99		2	402	446	90		78.3 ± 10.4	70-90		3761
									99					2	184	261	70
									98					2	354	471	75
LG09-A-113-09	×	LG09-S-33-05		-	-	-	-		25		23.0 ± 7.2	15-29		2	39	177	22		15.3 ± 5.8	12-22		3761
									15					2	29	247	12
									29					2	29	249	12
									n=57								n=56
Ranunculus pygmaeus Wahlenb.
Within-region crosses
LG09-A-47-05	×	LG09-A-102-10		-	-	-	-		34		46.8 ± 26.0	85-28		2	65	182	36		49.8 ± 32.7	16-93		896
									40					2	56	104	54
									85					2	78	84	93
									28					2	20	124	16
LG09-A-47-06	×	LG09-A-102-08		-	-	-	-		16		13.0 ± 1.9	11-16		2	39	158	25		13.8 ± 7.7	4-25		896
									11					2	22	170	13
									13					2	6	147	4
									13					2	27	166	16
									12					2	14	130	11
LG09-A-47-07	×	LG09-A-102-08		-	-	-	-		10		11.4 ± 3.4	8-16		2	2	108	2		13.0 ± 6.6	2-18		896
									14					2	26	154	17
									8					2	17	146	12
									16					2	23	140	16
									9					2	20	111	18
LG09-A-102-07	×	LG09-A-119-05		-	-	-	-		70		86.8 ± 9.5	70-93		2	62	85	73		69.6 ± 12.0	53-83		457
									93					2	50	95	53
									91					2	92	120	77
									89					2	154	250	62
									91					2	130	157	83
LG09-A-102-08	×	LG09-A-119-03		-	-	-	-		23		19.8 ± 6.6	10-28		2	46	167	28		25.8 ± 15.5	7-42		457
									28					2	37	94	39
									10					2	13	175	7
									19					2	15	113	13
									19					2	52	125	42
LG09-A-102-09	×	LG09-A-119-01		-	-	-	-		14		18.2 ± 4.7	14-25		2	18	99	18		19.2 ± 10.5	11-37		457
									21					2	20	164	12
									16					2	24	136	18
									15					2	14	124	11
									25					2	36	97	37
									n=29								n=29
Between-region crosses
LG09-S-08-06	×	LG09-A-47-08		-	-	-	-		18		-	-		2	32	192	17		-	-		4038
LG09-S-08-10	×	LG09-A-47-07		-	-	-	-		21		25.5 ± 5.2	21-30		2	81	160	51		47.0 ± 4.6	43-51		4038
									30					2	63	148	43
LG09-A-47-02	×	LG09-S-08-21		-	-	-	-		30		33.6 ± 8.4	23-46		2	18	129	14		19.2 ± 7.2	13-28		4038
									23					2	51	200	26
									36					2	36	274	13
									33					2	41	275	15
									46					2	35	126	28
LG09-A-47-02	×	LG09-S-08-17		-	-	-	-		97		48.4 ± 37.2	18-97		2	71	114	62		37.4 ± 16.1	19-62		4038
									80					2	46	238	19
									23					2	41	116	35
									24					2	56	133	42
									18					2	93	321	29
LG09-A-47-03	×	LG09-S-08-20		-	-	-	-		23		-	-		2	63	113	56		-	-		4038
LG09-A-47-04	×	LG09-S-08-02		-	-	-	-		20		17.2 ± 6.4	7-22		2	61	279	22		29.4 ± 6.2	22-38		4038
									15					2	71	251	28
									22					2	79	299	26
									7					2	68	177	38
									22					2	49	149	33
LG09-A-102-01	×	LG09-S-16-08		-	-	-	-		93		93.5 ± 0.7	93-94		2	27	51	53		52.5 ± 0.6	52-53		3995
									94					2	86	166	52
LG09-A-102-03	×	LG09-S-16-04		-	-	-	-		85		44.0 ± 58.0	3-85		2	42	108	39		19.5 ± 27.6	0-39		3995
									3					2	0	-	0
LG09-N-135-01	×	LG09-A-47-06		-	-	-	-		56		62.3 ± 7.2	56-69		2	53	113	47		48.0 ± 22.5	22-77		5877
									68					2	72	94	77
									56					2	53	114	46
									69					2	49	220	22
LG09-N-135-02	×	LG09-A-47-04		-	-	-	-		7		-	-		2	4	272	1		-	-		5877
LG09-N-135-03	×	LG09-A-47-03		-	-	-	-		29		31.0 ± 3.8	28-35		2	50	108	46		43.2 ± 3.1	40-46		5877
									35					2	84	192	44
									28					2	39	98	40
									n=31								n=31
Silene uralensis (Rupr.) Bocquet
Between-region crosses
LG09-A-79-01	×	LG09-S-36-06		1	27	128	21		3		3.0 ± 2.3	0-6		3	0	-	0		0.0 ± 0.0	0-0		3445
									1					3	0	-	0
									5					3	0	-	0
									6					2	0	-	0
									0					1	0	-	0
									3					2	0	-	0
									3					2	0	-	0
									5					3	0	-	0
									5					2	0	-	0
									1					5	0	-	0
									0					1	0	-	0
									5					3	0	-	0
									0					4	0	-	0
									5					4	0	-	0
									n=14								n=14
Silene acaulis (L.) Jacq.
Within-population crosses
LG09-S-11-04	×	LG09-S-11-03		-	-	-	-		93		96.7 ± 0.3	93-99		-	-	-	-		-	-		0
									94					-	-	-	-
									99					-	-	-	-
									98					-	-	-	-
LG09-S-11-06	×	LG09-S-11-03		-	-	-	-		97		96.7 ± 0.3	96-97		-	-	-	-		-	-		0
									96					-	-	-	-
LG09-N-132-08	×	LG09-N-132-02		-	-	-	-		72		79.7 ± 11.2	72-93		-	-	-	-		-	-		0
									74					-	-	-	-
									93					-	-	-	-
LG09-N-132-09	×	LG09-N-132-02		-	-	-	-		80		-	-		-	-	-	-		-	-		0
									n=10								n=0
Svalbard-population crosses
LG09-S-11-01	×	LG09-S-26-03		-	-	-	-		99		-	-		-	-	-	-		-	-		10
LG09-S-11-10	×	LG09-S-26-08		-	-	-	-		98		-	-		-	-	-	-		-	-		10
LG09-S-26-04	×	LG09-S-11-03		-	-	-	-		96		95.1 ± 1.6	94-96		-	-	-	-		-	-		10
									94					-	-	-	-
									-					3	49	57	86
									n=4								n=1
Between-region crosses
LG09-S-06-06	×	LG09-N-132-02		-	-	-	-		98		-	-		-	-	-	-		-	-		1860
LG09-S-26-06	×	LG09-A-98-01		-	-	-	-		85		81.4 ± 5.0	78-85		-	-	-	-		-	-		3994
									78					-	-	-	-
LG09-A-98-02	×	LG09-S-26-03		-	-	-	-		90		88.7 ± 2.0	87-90		-	-	-	-		-	-		3994
									87					-	-	-	-
LG09-A-98-10	×	LG09-S-26-08		-	-	-	-		90		90.7 ± 4.0	87-95		-	-	-	-		-	-		3994
									87					-	-	-	-
									95					-	-	-	-
									-					3	56	65	86
LG09-A-71-03	×	LG09-S-26-03		-	-	-	-		93		91.5 ± 2.3	90-93		-	-	-	-		-	-		3477
									90					-	-	-	-
									-					3	49	58	84
LG09-A-71-04	×	LG09-S-26-01		-	-	-	-		-		82.7 ± 0.4	82-83		2	21	34	62		-	-		3477
									82					-	-	-	-
									83					-	-	-	-
LG09-A-98-02	×	LG09-S-11-03		-	-	-	-		51		-	-		-	-	-	-		-	-		3995
LG09-A-98-10	×	LG09-S-11-10		-	-	-	-		85		82.4 ± 4.1	79-85		-	-	-	-		-	-		3995
									79					-	-	-	-
LG09-A-116-02	×	LG09-N-132-02		-	-	-	-		96		88.8 ± 10.5	81-96		-	-	-	-		-	-		5394
									81					-	-	-	-
									-					2	14	22	64
LG09-A-116-07	×	LG09-N-132-04		-	-	-	-		89		87.8 ± 1.3	87-89		-	-	-	-		-	-		5394
									87					-	-	-	-
									-					3	30	42	71
									n=19								n=5
