# Supplementary material for: Rapid evolution of post-zygotic reproductive isolation is widespread in Arctic plant lineages
Source: Ann Bot. 2021 Oct 13;129(2):171–84. doi: 10.1093/aob/mcab128 (PMC8796670; doi:10.1093/aob/mcab128)
Supplement: mcab128_suppl_Supplementary_Table_S4 [file mcab128_suppl_supplementary_table_s4.xlsx]

## Sheet: Sheet1
Table S4. Flow cytometric analysis of 182 plants from the populations used in crossing experiments. Isolated nuclei were stained with DAPI, and Solanum pseudocapsicum (internal reference standard) was set as the unit value. (RFI = relative fluorescence intensity).
Species		RFI: mean ± SD (no. ind. analyzed)
		Alaska/Yukon	Svalbard	Mainland Norway
Cardamine bellidifolia L.		0.266 ± 0.006 (30)	0.261 ± 0.003 (18)	0.261 ± 0.004 (5)
Cochlearia groenlandica L.		0.262 ± 0.006 (15)	0.266 ± 0.006 (12)	-
Saxifraga hyperborea R.Br.		0.353 ± 0.004 (17)	0.360 ± 0.006 (4)	-
			0.767 (1)
Ranunculus pygmaeus Wahlenb.		1.619 ± 0.015 (15)	1.636 ± 0.017 (10)	1.635 ± 0.018 (5)
Silene uralensis (Rupr.) Bocquet		1.330 ± 0.011 (10)	1.281 ± 0.015 (9)	-
			2.467 (1)
Silene acaulis (L.) Jacq.		1.147 ± 0.015 (10)	1.082 ± 0.010 (15)	1.099 ± 0.003 (5)
