# Supplementary material for: Rapid evolution of post-zygotic reproductive isolation is widespread in Arctic plant lineages
Source: Ann Bot. 2021 Oct 13;129(2):171–84. doi: 10.1093/aob/mcab128 (PMC8796670; doi:10.1093/aob/mcab128)
Supplement: mcab128_suppl_Supplementary_Table_S5 [file mcab128_suppl_supplementary_table_s5.xlsx]

## Sheet: parent fertility
Table S5. Phenotype data of parental populations used in crossing experiments. Fertility was estimated as % fully stainable pollen grains (out of ca 200) and as % seeds developed after spontaneous selfing (% fully developed seeds of total number of ovules). Population ID includes collector and year (LG09 = Lovisa Gustafsson 2009), main geographic region (S = Svalbard, N = mainland Norway, A = Ala…
Species / Ind. ID		Pollen fertility					Seed set
		Ind. plant (%)		Population (%)			Ind. plant (%)		Population (%)
				Mean ± SD	Range				Mean ± SD	Range
Cardamine bellidifolia L.
LG09-S-01-01		91		87.6 ± 6.2	80-93		91		90.0 ± 5.9	80-98
LG09-S-01-04		-					90
LG09-S-01-06		92					98
LG09-S-01-08		81					88
LG09-S-01-09		80					96
LG09-S-01-10		-					87
LG09-S-01-17		93					80
LG09-S-27-01		100		93.3 ± 7.7	82-100		96		93.6 ± 4.5	86-98
LG09-S-27-04		99					95
LG09-S-27-08		96					93
LG09-S-27-09		99					89
LG09-S-27-10		-					86
LG09-S-27-17		86					98
LG09-S-27-18		82					98
LG09-S-32-01		97		94.5 ± 5.9	78-100		94		95.7 ± 2.7	91-100
LG09-S-32-02		97					93
LG09-S-32-03		91					93
LG09-S-32-04		93					93
LG09-S-32-05		-					96
LG09-S-32-07		78					96
LG09-S-32-08		-					91
LG09-S-32-09		97					100
LG09-S-32-10		95					96
LG09-S-32-12		98					96
LG09-S-32-13		96					98
LG09-S-32-14		99					96
LG09-S-32-15		100					100
LG09-A-42-02		91		88.6 ± 3.9	86-91		98		63.8 ± 48.9	29-98
LG09-A-42-03		86					29
LG09-A-63-01		-		84.9 ± 14.9	57-99		63		82.0 ± 12.0	63-96
LG09-A-63-03		57					85
LG09-A-63-04		86					86
LG09-A-63-07		92					-
LG09-A-63-08		99					96
LG09-A-63-10		-					68
LG09-A-63-17 Extra		93					87
LG09-A-63-19 Extra		83					89
LG09-A-68-01		99		96.4 ± 3.7	91-99		98		96.7 ± 4.0	91-100
LG09-A-68-04		-					91
LG09-A-68-06		91					94
LG09-A-68-07		99					100
LG09-A-68-08		98					100
LG09-A-68-10		95					-
LG09-A-83-02		93		95.8 ± 3.7	93-98		100		98.2 ± 2.6	96-100
LG09-A-83-09		98					96
LG09-A-104-02		-		89.9 ± 7.0	85-95		94		93.1 ± 1.0	92-94
LG09-A-104-05		95					92
LG09-A-104-06		85					93
LG09-A-109-01		95		90.3 ± 7.9	79-99		99		89.1 ± 18.7	40-100
LG09-A-109-02		85					40
LG09-A-109-03		-					100
LG09-A-109-04		81					90
LG09-A-109-05		90					94
LG09-A-109-06		98					91
LG09-A-109-07		96					98
LG09-A-109-08		99					98
LG09-A-109-10		79					93
LG09-N-130-02		-		97.7 ± 0.8	97-99		100		94.9 ± 18.7	88-100
LG09-N-130-03		98					88
LG09-N-130-07		98					93
LG09-N-130-09		99					96
LG09-N-130-11		97					97
LG09-N-130-12		-					95
		n=51					n=61
Cochlearea groenlandica L.
LG09-S-04-01		91		89.2 ± 15.0	59-98		71		71.0 ± 5.2	65-80
LG09-S-04-02		92					67
LG09-S-04-03		98					65
LG09-S-04-04		98					71
LG09-S-04-05		59					80
LG09-S-04-08		97					73
LG09-S-24-04		99		93.9 ± 8.7	84-99		96		84.9 ± 9.6	77-96
LG09-S-24-06		99					83
LG09-S-24-07		84					77
LG09-S-34-01		99		95.1 ± 2.9	91-99		98		82.1 ± 20.0	48-98
LG09-S-34-02		95					97
LG09-S-34-04		93					68
LG09-S-34-05		97					86
LG09-S-34-07		95					96
LG09-S-34-09		91					48
LG09-A-48-01		98		92.3 ± 3.6	86-98		58		74.1 ± 12.5	58-91
LG09-A-48-03		93					74
LG09-A-48-04		86					71
LG09-A-48-05		91					59
LG09-A-48-06		92					91
LG09-A-48-07		91					84
LG09-A-48-08		92					88
LG09-A-48-09		95					68
LG09-A-51-01		92		92.0 ± 8.2	75-99		92		89.6 ± 9.0	68-98
LG09-A-51-02		75					89
LG09-A-51-03		96					68
LG09-A-51-04		93					98
LG09-A-51-06		98					90
LG09-A-51-07		94					85
LG09-A-51-08		83					93
LG09-A-51-09		99					93
LG09-A-51-10		99					98
LG09-A-54-01		97		96.3 ± 4.1	87-100		92		83.6 ± 5.8	76-92
LG09-A-54-03		97					83
LG09-A-54-04		98					88
LG09-A-54-07		100					-
LG09-A-54-08		87					76
LG09-A-54-09		98					80
LG09-A-54-10		95					-
LG09-A-54-extra		99					82
		n=40					n=38
Saxifraga hyperborea R.Br.
LG09-S-23-02		-		96.8 ± 1.4	95-98		78		84.5 ± 6.0	78-92
LG09-S-23-03		-					91
LG09-S-23-06		98					80
LG09-S-23-07		-					83
LG09-S-23-08		-					83
LG09-S-23-10		-					92
LG09-S-23-17		95					-
LG09-S-23-19		97					-
LG09-A-66-01		94		96.1 ± 1.6	95-99		94		93.2 ± 3.4	88-99
LG09-A-66-02		96					88
LG09-A-66-03		97					-
LG09-A-66-04		96					99
LG09-A-66-05		99					92
LG09-A-66-06		97					92
LG09-A-66-07		96					95
LG09-A-66-08		95					93
LG09-A-103-01		98		95.8 ± 4.1	89-99		88		83.0 ± 8.1	69-90
LG09-A-103-02		-					85
LG09-A-103-03		98					83
LG09-A-103-05		96					69
LG09-A-103-08		99					90
LG09-A-103-09		89					-
LG09-A-113-01		99		98.7 ± 0.8	97-99		87		89.8 ± 6.8	74-96
LG09-A-113-02		99					74
LG09-A-113-03		-					96
LG09-A-113-04		97					93
LG09-A-113-05		99					87
LG09-A-113-06		-					94
LG09-A-113-08		99					88
LG09-A-113-09		-					94
LG09-A-113-10		-					95
		n=21					n=27
Ranunculus pygmaeus Wahlenb.
LG09-S-08-02		94		95.0 ± 2.2	90-97		-		71.1 ± 15.2	46-91
LG09-S-08-03		96					70
LG09-S-08-06		95					91
LG09-S-08-08		90					63
LG09-S-08-09		94					56
LG09-S-08-10		96					84
LG09-S-08-17		97					80
LG09-S-08-20		-					46
LG09-S-08-21		97					79
LG09-S-21-04		98		-	-		-		-	-
LG09-A-47-02		99		97.4 ± 1.2	96-99		81		81.3 ± 10.4	64-92
LG09-A-47-03		99					92
LG09-A-47-05		99					64
LG09-A-47-06		98					71
LG09-A-47-08		97					81
LG09-A-47-09		96					90
LG09-A-47-10		96					89
LG09-A-102-01		98		96.7 ± 2.8	90-99		77		80.0 ± 10.3	62-96
LG09-A-102-03		90					62
LG09-A-102-05		97					81
LG09-A-102-06		99					88
LG09-A-102-07		97					75
LG09-A-102-08		98					75
LG09-A-102-09		99					86
LG09-A-102-10		97					96
LG09-A-119-02		97		97.9 ± 1.0	97-99		94		88.7 ± 3.5	85-94
LG09-A-119-03		99					87
LG09-A-119-05		98					89
LG09-A-119-06		98					85
LG09-N-135-02		98		95.6 ± 4.2	89-98		87		78.0 ± 11.8	62-87
LG09-N-135-03		98					62
LG09-N-135-06		98					77
LG09-N-135-09		89					87
		n=32					n=31
Silene uralensis (Rupr.) Bocquet
LG09-A-70-06		100		-	-		-		-	-
LG09-A-70-07		-		-	-		88		-	-
LG09-A-79-01		-		-	-		51		-	-
		n=1					n=2
Silene acaulis (L.) Jacq.
LG09-S-26-01		97		95.1 ± 2.9	93-97		-		-	-
LG09-S-26-08		93					-
LG09-N-132-01		94		96.0 ± 2.7	94-100		-		-	-
LG09-N-132-02		100					-
LG09-N-132-06		94					-
LG09-N-132-07		98					-
LG09-N-132-09		95					-
		n=7					n=0
