# Supplementary material for: Rapid evolution of post-zygotic reproductive isolation is widespread in Arctic plant lineages
Source: Ann Bot. 2021 Oct 13;129(2):171–84. doi: 10.1093/aob/mcab128 (PMC8796670; doi:10.1093/aob/mcab128)
Supplement: mcab128_suppl_Supplementary_Table_S6 [file mcab128_suppl_supplementary_table_s6.xlsx]

## Sheet: Sheet1
Table S6. Summary statistics of the cross-type effects on F1 pollen fertility and seed set in C. bellidifolia, C. groenlandica, S. hyperborea, R. pygmaeus, and S. acaulis. Likelihood ratio tests (LRTs) test the difference in the goodness of fit of two generalised linear mixed models (GLMMs), with and without cross-type. npar stands for number of parameters. AIC stands for Akaike information crite…
			C. bellidifolia						C. groenlandica						S. hyperborea						R. pygmaeus						S. acaulis
				npar	AIC	LRT	p-value			npar	AIC	LRT	p-value			npar	AIC	LRT	p-value			npar	AIC	LRT	p-value			npar	AIC	LRT	p-value
pollen fertility	full model		a	9	2217				b	8	2560				a	9	1314				a	7	808				a	8	325
	- cross-type		a	5	2385	176.1	<0.001		b	4	2592	40.1	<0.001		a	5	1388	81.2	<0.001		a	5	879	75.0	<0.001		a	5	332	13.1	0.004
seed set	full model		a	9	1421				a	9	1961				c	8	2050				a	7	825				a	6	45
	- cross-type		a	5	1597	184.5	<0.001		a	5	2042	89.0	<0.001		c	4	2114	71.8	<0.001		a	5	867	45.6	<0.001		a	5	44	1.3	0.250
a	model includes maternal population, paternal population, family, and observation-level random effects
b	model includes paternal population, family, and observation-level random effects
c	model includes maternal population, paternal population, and family (full model dispersion factor = 2.33)
