# Supplementary material for: Rapid evolution of post-zygotic reproductive isolation is widespread in Arctic plant lineages
Source: Ann Bot. 2021 Oct 13;129(2):171–84. doi: 10.1093/aob/mcab128 (PMC8796670; doi:10.1093/aob/mcab128)
Supplement: mcab128_suppl_Supplementary_Table_S7 [file mcab128_suppl_supplementary_table_s7.xlsx]

## Sheet: LRT
Table S7. Summary statistics of the cross-type effects on seed production and germination success in C. bellidifolia and C. groenlandica. Likelihood ratio tests (LRTs) test the difference in the goodness of fit of two generalised linear mixed models (GLMMs), with and without cross-type. All models include maternal population, paternal population and observation-levels random effects. npar stands …
		C. bellidifolia					C. groenlandica
		npar	AIC	LRT	P		npar	AIC	LRT	P
seed production	full model	7	385.4				7	386.1
	- cross-type	4	386.7	7.3	0.062		4	383.9	3.8	0.284
germination	full model	7	272.1				7	272.5
	- cross-type	4	269.6	3.4	0.333		4	267.1	0.6	0.902
