# Supplementary material for: Rapid evolution of post-zygotic reproductive isolation is widespread in Arctic plant lineages
Source: Ann Bot. 2021 Oct 13;129(2):171–84. doi: 10.1093/aob/mcab128 (PMC8796670; doi:10.1093/aob/mcab128)
Supplement: mcab128_suppl_Supplementary_Table_S8 [file mcab128_suppl_supplementary_table_s8.xlsx]

## Sheet: Sheet1
Table S8. Summary statistics of the post-hoc Tukey pairwise comparison of pollen fertility and seed set in F1 hybrids in C. bellidifolia, C. groenlandica, S. hyperborea, R. pygmaeus, and S. acaulis. Pairwise cross-type comparisions with p-values below 0.05 are presented in bold. P-values arise from post-hoc tests, accounting for multiple testing. Cross-type abbreviations: PP=Parental population; …
	Species		C. bellidifolia					C. groenlandica					S. hyperborea					R. pygmaeus					S. acaulis
	Pairwise comparision		estimate	SE	z-ratio	p-value		estimate	SE	z-ratio	p-value		estimate	SE	z-ratio	p-value		estimate	SE	z-ratio	p-value		estimate	SE	z-ratio	p-value
Pollen fertility	PP - SPC		0.746	0.602	1.239	0.7282		-0.2779	0.563	-0.494	0.988		2.31	0.966	2.388	0.1185		-	-	-	-		0.311	0.584	0.533	0.951
	PP - WPC		1.162	0.423	2.744	0.0478		-0.1853	0.635	-0.292	0.9984		-1.75	0.531	-3.293	0.0088		-	-	-	-		1.418	0.48	2.956	0.0164
	PP - WRC		6.392	0.601	10.642	<0.001		0.9513	0.418	2.278	0.1521		4.03	0.613	6.563	<0.001		4.409	0.456	9.669	<0.001		-	-	-	-
	WPC - WRC		5.23	0.68	7.686	<0.001		1.1367	0.684	1.661	0.4583		5.77	0.717	8.05	<0.001		-	-	-	-		-	-	-	-
	SPC - WPC		0.416	0.709	0.586	0.9771		0.0926	0.783	0.118	1		-4.05	0.994	-4.08	<0.001		-	-	-	-		1.106	0.524	2.113	0.149
	SPC - WRC		5.646	0.84	6.721	<0.001		1.2292	0.619	1.986	0.2726		1.72	1.062	1.62	0.4845		-	-	-	-		-	-	-	-
	ARC - PP		-5.228	0.29	-18.027	<0.001		-2.2678	0.355	-6.381	<0.001		-5.07	0.651	-7.793	<0.001		-4.086	0.385	-10.623	<0.001		-1.624	0.491	-3.306	0.0052
	ARC - SPC		-4.482	0.599	-7.482	<0.001		-2.5457	0.568	-4.482	<0.001		-2.77	0.931	-2.971	0.0248		-	-	-	-		-1.312	0.548	-2.393	0.0783
	ARC - WPC		-4.067	0.441	-9.222	<0.001		-2.4531	0.668	-3.67	0.0023		-6.82	0.703	-9.709	<0.001		-	-	-	-		-0.206	0.505	-0.408	0.9771
	ARC - WRC		1.164	0.625	1.862	0.3383		-1.3165	0.435	-3.028	0.0208		-1.05	0.751	-1.394	0.6314		0.323	0.516	0.625	0.8064		-	-	-	-
Seed set	PP - SPC		1.131	0.686	1.649	0.4657		0.8306	0.566	1.468	0.5836		5.377	1.023	5.254	<0.001		-	-	-	-		-	-	-	-
	PP - WPC		0.932	0.493	1.891	0.3222		0.7733	0.586	1.32	0.6784		0.516	0.722	0.715	0.9531		-	-	-	-		-	-	-	-
	PP - WRC		7.522	0.78	9.648	<0.001		2.3739	0.425	5.592	<0.001		3.228	0.623	5.182	<0.001		2.4538	0.366	6.71	<0.001		-	-	-	-
	WPC - WRC		6.589	0.859	7.67	<0.001		1.6007	0.66	2.427	0.1082		2.711	0.834	3.253	0.0101		-	-	-	-		-	-	-	-
	SPC - WPC		-0.199	0.823	-0.242	0.9992		-0.0573	0.709	-0.081	1		-4.86	1.12	-4.338	<0.001		-	-	-	-		-	-	-	-
	SPC - WRC		6.39	1.026	6.226	<0.001		1.5433	0.702	2.198	0.1805		-2.149	1.143	-1.881	0.3278		-	-	-	-		-	-	-	-
	ARC - PP		-6.449	0.349	-18.49	<0.001		-3.7423	0.338	-11.061	<0.001		-7.063	0.715	-9.877	<0.001		-2.3632	0.323	-7.307	<0.001		-	-	-	-
	ARC - SPC		-5.318	0.706	-7.528	<0.001		-2.9117	0.545	-5.344	<0.001		-1.686	1.008	-1.673	0.4507		-	-	-	-		-	-	-	-
	ARC - WPC		-5.517	0.527	-10.479	<0.001		-2.9691	0.61	-4.865	<0.001		-6.547	0.859	-7.624	<0.001		-	-	-	-		-	-	-	-
	ARC - WRC		1.072	0.798	1.344	0.6636		-1.3684	0.474	-2.885	0.032		-3.836	0.855	-4.488	<0.001		0.0906	0.406	0.223	0.9729		-	-	-	-
