# Supplementary material for: Rapid evolution of post-zygotic reproductive isolation is widespread in Arctic plant lineages
Source: Ann Bot. 2021 Oct 13;129(2):171–84. doi: 10.1093/aob/mcab128 (PMC8796670; doi:10.1093/aob/mcab128)
Supplement: mcab128_suppl_Supplementary_Table_S10 [file mcab128_suppl_supplementary_table_s10.xlsx]

## Sheet: Sheet1
Table S10. Summary statistics of the family effects on F1 pollen fertility and seed set in C. bellidifolia, C. groenlandica, and S. hyperborea. Likelihood ratio tests (LRTs) test the difference in the goodness of fit of two generalised linear mixed models (GLMMs), with and without family as a random explanatory variable. Note that all models include parafamily (i.e., individuals sharing the same …
			C. bellidifolia						C. groenlandica						S. hyperborea
				npar	AIC	LRT	p-value			npar	AIC	LRT	p-value			npar	AIC	LRT	p-value
pollen fertility	full model		a	8	666				a	9	1248				a	8	745
	- family		a	7	667	2.9	0.089		a	8	1260	17.4	<0.001		a	7	815	71.1	<0.001
seed set	full model		NA (see methods)						b	8	1099				c	6	749
	- family								b	7	1106	9.7	0.002		c	5	800	53	<0.001
a	full model includes maternal population, paternal population, parafamily, family, and observation-level random effects
b	full model includes paternal population, parafamily, family, and observation-level random effects
c	full model includes parafamily, family, and observation-level random effects
