# Supplementary material for: Rapid evolution of post-zygotic reproductive isolation is widespread in Arctic plant lineages
Source: Ann Bot. 2021 Oct 13;129(2):171–84. doi: 10.1093/aob/mcab128 (PMC8796670; doi:10.1093/aob/mcab128)
Supplement: mcab128_suppl_Supplementary_Table_S11 [file mcab128_suppl_supplementary_table_s11.xlsx]

## Sheet: Sheet1
Table S11. Summary statistics of sequence data of eight nuclear loci in Cardamine bellidifolia. bp = length of analysed sequences; S = number of segregating sites; 𝜋 = average number of pairwise nucleotide differences per site.
Locus	bp	S	π
CHS	604	3	0.0013
CO	491	4	0.0019
COP1	535	2	0.0016
DET1	600	3	0.0018
DFR	560	2	0.0005
F3H	535	4	0.0018
FRI	427	2	0.0006
GA1	677	2	0.0013
